# Supplementary material for: Exophiala dermatitidis Eye Infection: Case Report and Literature Review
Source: J Fungi (Basel). 2026 May 16;12(5):368. doi: 10.3390/jof12050368 (PMC13208715; doi:10.3390/jof12050368)
Supplement: Supplementary file 1 [file jof-12-00368-s001.zip]

Archive with 1 entries (1 files):
- jof-4238895-Supplementary Table S1.pdf
